# Supplementary material for: Modeling the relationship between estimated fungicide use and disease-associated yield losses of soybean in the United States II: Seed-applied fungicides vs seedling diseases
Source: PLoS One. 2020 Dec 28;15(12):e0244424. doi: 10.1371/journal.pone.0244424 (PMC7769478; doi:10.1371/journal.pone.0244424)
Supplement: S3 Table — (XLSX) [file pone.0244424.s003.xlsx]

## Sheet: Fungicide  vs production loss
Relationship between annual total fungicide use (MT) and annual total production loss (1,000 MT) across 9 years ( 2006-2014) for 28 states.												Relationship between annual total fungicide use (MT) and annual total production loss (1,000 MT) across 28 states for 9 years (2006 - 2014).
TLMT = total production loss												TLMT = total production loss
TFMT = total fungicide use												TFMT = total fungicide use
State model												Year model
Formula: TLMT ~ -1 + State + TFMT:State + (1 | Year)												Formula: TLMT ~ -1 + Year + TFMT:Year + (1 | State)
Random effects:												Random effects:
Groups Name Variance Std.Dev.												Groups Name Variance Std.Dev.
Year (Intercept) 51.67 7.188												State (Intercept) 9017 94.96
Residual 9282.55 96.346												Residual 9389 96.90
Number of obs: 252, groups: Year, 9												Number of obs: 252, groups: State, 28
Fixed effects:												Fixed effects:
Estimate Std. Error df t value Pr(>|t|)												Estimate Std. Error df t value Pr(>|t|)
StateAL 0.48670 49.38234 195.99958 0.010 0.992146												YearY2006 98.3362 32.2400 98.4936 3.050 0.002939 **
StateAR 2.46245 78.88684 195.99801 0.031 0.975130												YearY2007 32.0092 33.7291 105.4771 0.949 0.344785
StateDE 0.53858 51.22453 195.99970 0.011 0.991622												YearY2008 35.0004 34.3482 110.0768 1.019 0.310443
StateFL 0.58920 45.00076 195.99244 0.013 0.989567												YearY2009 60.8219 35.6877 122.8910 1.704 0.090855 .
StateGA 0.07336 56.35290 195.99936 0.001 0.998963												YearY2010 73.9452 32.9541 102.0236 2.244 0.027000 *
StateIA 245.77586 68.13549 195.99460 3.607 0.000393 ***												YearY2011 70.5004 34.2796 108.1143 2.057 0.042129 *
StateIL 283.77036 63.78344 195.99459 4.449 1.45e-05 ***												YearY2012 82.2163 33.4933 103.6850 2.455 0.015764 *
StateIN 354.67877 71.35501 195.99946 4.971 1.45e-06 ***												YearY2013 63.1405 32.1089 97.5087 1.966 0.052090 .
StateKS 279.56268 59.14567 195.99509 4.727 4.35e-06 ***												YearY2014 55.2480 33.3655 103.7304 1.656 0.100776
StateKY 6.03985 60.61808 195.99947 0.100 0.920734												YearY2006:TFMT -0.7042 24.3788 211.8261 -0.029 0.976982
StateLA 7.52813 50.55704 195.99865 0.149 0.881783												YearY2007:TFMT 31.2449 21.3849 210.5641 1.461 0.145486
StateMD -0.93301 58.74407 195.99544 -0.016 0.987344												YearY2008:TFMT 46.8218 13.4276 214.7900 3.487 0.000592 ***
StateMI 20.83329 70.53050 195.99766 0.295 0.768016												YearY2009:TFMT 21.1073 11.5875 226.0650 1.822 0.069844 .
StateMN 258.24034 74.47950 195.99821 3.467 0.000646 ***												YearY2010:TFMT 7.8216 5.6728 211.5652 1.379 0.169414
StateMO 71.69060 70.35827 195.99941 1.019 0.309489												YearY2011:TFMT 7.4213 6.7557 210.6360 1.099 0.273231
StateMS 19.14708 65.64642 195.98029 0.292 0.770848												YearY2012:TFMT -5.9434 5.6397 208.5989 -1.054 0.293170
StateNC 247.36038 60.87021 195.99970 4.064 6.99e-05 ***												YearY2013:TFMT 4.0601 4.4094 210.7100 0.921 0.358216
StateND 205.47609 67.50558 195.99997 3.044 0.002656 **												YearY2014:TFMT 9.8678 5.2898 210.5899 1.865 0.063511 .
StateNE 5.01443 66.26317 195.99774 0.076 0.939755												---
StateOH 315.82300 78.19700 195.99762 4.039 7.71e-05 ***												Signif. codes: 0 ‘***’ 0.001 ‘**’ 0.01 ‘*’ 0.05 ‘.’ 0.1 ‘ ’ 1
StateOK 0.24334 44.74271 195.99066 0.005 0.995666
StatePA 3.64548 55.89656 195.99673 0.065 0.948067
StateSC 1.43860 58.71319 195.99837 0.025 0.980477
StateSD 190.03956 71.61034 195.99765 2.654 0.008612 **
StateTN 33.82627 70.06554 195.97941 0.483 0.629790
StateTX 0.68086 53.23488 195.99982 0.013 0.989809
StateVA -0.66974 57.70185 195.98856 -0.012 0.990751
StateWI 69.28448 92.70035 195.99997 0.747 0.455716
StateAL:TFMT 1.35766 62.38235 195.94553 0.022 0.982659
StateAR:TFMT -0.22830 21.47246 195.99963 -0.011 0.991528
StateDE:TFMT -3.74511 316.42879 195.92915 -0.012 0.990569
StateFL:TFMT -27.74464 2176.01963 195.95852 -0.013 0.989840
StateGA:TFMT 1.35309 170.92261 195.95417 0.008 0.993692
StateIA:TFMT -7.17810 5.85245 195.99990 -1.227 0.221478
StateIL:TFMT -11.78268 6.09952 195.99933 -1.932 0.054834 .
StateIN:TFMT -25.44771 9.53254 195.99592 -2.670 0.008232 **
StateKS:TFMT -23.30851 15.53416 195.99712 -1.500 0.135103
StateKY:TFMT 2.06870 33.87584 195.98768 0.061 0.951368
StateLA:TFMT -1.21987 18.45788 195.90381 -0.066 0.947374
StateMD:TFMT 4.26129 183.92990 195.99642 0.023 0.981540
StateMI:TFMT 65.05806 31.24769 195.99879 2.082 0.038640 *
StateMN:TFMT 11.54570 10.70458 195.99900 1.079 0.282103
StateMO:TFMT 3.34263 14.02932 195.99567 0.238 0.811928
StateMS:TFMT -0.26405 22.53808 195.90993 -0.012 0.990664
StateNC:TFMT -212.91804 66.19368 195.97269 -3.217 0.001518 **
StateND:TFMT 13.35576 12.47999 195.98987 1.070 0.285857
StateNE:TFMT 4.92223 12.30547 195.99747 0.400 0.689589
StateOH:TFMT 16.72727 12.70364 195.99976 1.317 0.189466
StateOK:TFMT 2.16430 80.03073 195.96370 0.027 0.978453
StatePA:TFMT 21.03701 84.20678 195.99095 0.250 0.802984
StateSC:TFMT -4.59826 203.89255 195.95409 -0.023 0.982030
StateSD:TFMT 6.46815 14.73397 195.99901 0.439 0.661149
StateTN:TFMT -5.94847 37.84510 195.92197 -0.157 0.875265
StateTX:TFMT -2.54992 238.73582 195.96425 -0.011 0.991489
StateVA:TFMT 13.99747 148.53779 195.89769 0.094 0.925019
StateWI:TFMT 54.67524 64.04213 195.99806 0.854 0.394292
---
Signif. codes: 0 ‘***’ 0.001 ‘**’ 0.01 ‘*’ 0.05 ‘.’ 0.1 ‘ ’ 1

## Sheet: Fungicide vs yield loss
Relationship between annual total per hectare fungicide use (kg) and annual per hectare total yield loss (kg) across 9 years ( 2006-2014) for 28 states.												Relationship between annual total per hectare fungicide use (kg) and annual per hectare total yield loss (kg) across 28 states for 9 years (2006 - 2014).
TLKGH = total yield loss												TLKGH = total yield loss
TFGH = total fungicide use												TFGH = total fungicide use
State model												Year model
Formula: TLKGH ~ -1 + State + TFGH:State + (1 | Year)												Formula: TLKGH ~ -1 + Year + TFGH:Year + (1 | State)
Random effects:												Random effects:
Groups Name Variance Std.Dev.												Groups Name Variance Std.Dev.
Year (Intercept) 0 0.00												State (Intercept) 4822 69.44
Residual 3877 62.27												Residual 4118 64.17
Number of obs: 252, groups: Year, 9												Number of obs: 252, groups: State, 28
Fixed effects:												Fixed effects:
Estimate Std. Error df t value Pr(>|t|)												Estimate Std. Error df t value Pr(>|t|)
StateAL 4.8222 30.1581 196.0000 0.160 0.873127												YearY2006 44.765 27.171 191.847 1.647 0.101093
StateAR 2.2048 51.7006 196.0000 0.043 0.966027												YearY2007 44.677 27.254 192.317 1.639 0.102794
StateDE 1.5286 33.0502 196.0000 0.046 0.963157												YearY2008 41.805 38.135 232.453 1.096 0.274111
StateFL 15.4541 30.0706 196.0000 0.514 0.607882												YearY2009 71.223 20.990 117.929 3.393 0.000941 ***
StateGA 7.7395 33.3852 196.0000 0.232 0.816917												YearY2010 76.523 28.291 200.977 2.705 0.007419 **
StateIA 58.2735 41.3061 196.0000 1.411 0.159897												YearY2011 83.544 24.771 168.570 3.373 0.000923 ***
StateIL 114.6983 46.3238 196.0000 2.476 0.014134 *												YearY2012 63.489 28.944 205.986 2.194 0.029389 *
StateIN 173.5395 43.5958 196.0000 3.981 9.68e-05 ***												YearY2013 40.808 38.054 232.644 1.072 0.284660
StateKS 132.5900 39.5349 196.0000 3.354 0.000957 ***												YearY2014 34.561 33.749 226.057 1.024 0.306906
StateKY 17.5662 40.5352 196.0000 0.433 0.665232												YearY2006:TFGH 16.581 30.258 213.535 0.548 0.584273
StateLA 17.3830 31.5553 196.0000 0.551 0.582347												YearY2007:TFGH -1.521 17.775 213.859 -0.086 0.931868
StateMD -0.3744 38.4841 196.0000 -0.010 0.992247												YearY2008:TFGH 17.852 22.009 212.919 0.811 0.418188
StateMI 25.1440 45.8966 196.0000 0.548 0.584426												YearY2009:TFGH -2.319 4.479 212.402 -0.518 0.605121
StateMN 93.8238 47.4810 196.0000 1.976 0.049554 *												YearY2010:TFGH -2.833 6.888 212.924 -0.411 0.681226
StateMO 29.4188 44.4982 196.0000 0.661 0.509310												YearY2011:TFGH -2.272 4.880 212.550 -0.465 0.642058
StateMS 16.0432 47.0852 196.0000 0.341 0.733675												YearY2012:TFGH -2.250 6.370 212.042 -0.353 0.724242
StateNC 9.6192 45.0584 196.0000 0.213 0.831172												YearY2013:TFGH 2.183 8.610 211.826 0.254 0.800067
StateND 161.1429 38.5268 196.0000 4.183 4.34e-05 ***												YearY2014:TFGH 8.208 10.102 212.268 0.813 0.417405
StateNE 2.1325 46.1812 196.0000 0.046 0.963216												---
StateOH 341.7346 51.0655 196.0000 6.692 2.25e-10 ***												Signif. codes: 0 ‘***’ 0.001 ‘**’ 0.01 ‘*’ 0.05 ‘.’ 0.1 ‘ ’ 1
StateOK 11.3857 27.2874 196.0000 0.417 0.676953
StatePA 27.4796 39.0436 196.0000 0.704 0.482381
StateSC 1.6370 33.6868 196.0000 0.049 0.961292
StateSD 122.9003 51.6846 196.0000 2.378 0.018374 *
StateTN 69.9692 47.0561 196.0000 1.487 0.138640
StateTX 9.2973 37.1392 196.0000 0.250 0.802590
StateVA -8.4177 37.3072 196.0000 -0.226 0.821723
StateWI 141.1012 60.6502 196.0000 2.326 0.021015 *
StateAL:TFGH 0.8155 4.9031 196.0000 0.166 0.868070
StateAR:TFGH -0.3364 18.2363 196.0000 -0.018 0.985301
StateDE:TFGH -0.3165 14.2355 196.0000 -0.022 0.982285
StateFL:TFGH 2.0649 17.4260 196.0000 0.118 0.905797
StateGA:TFGH -1.1576 9.5568 196.0000 -0.121 0.903716
StateIA:TFGH -6.5622 14.7392 196.0000 -0.445 0.656652
StateIL:TFGH -18.0707 13.3088 196.0000 -1.358 0.176088
StateIN:TFGH -32.9865 14.2923 196.0000 -2.308 0.022043 *
StateKS:TFGH -6.6083 15.8787 196.0000 -0.416 0.677739
StateKY:TFGH -1.1714 13.8836 196.0000 -0.084 0.932848
StateLA:TFGH -1.1261 4.6064 196.0000 -0.244 0.807126
StateMD:TFGH 1.0363 23.1998 196.0000 0.045 0.964418
StateMI:TFGH 65.7911 16.3285 196.0000 4.029 8.00e-05 ***
StateMN:TFGH 10.2526 19.2574 196.0000 0.532 0.595055
StateMO:TFGH 4.2248 11.9458 196.0000 0.354 0.723972
StateMS:TFGH 1.5296 20.2726 196.0000 0.075 0.939931
StateNC:TFGH 0.6236 16.9872 196.0000 0.037 0.970754
StateND:TFGH 1.7572 26.0012 196.0000 0.068 0.946189
StateNE:TFGH 4.7499 15.2130 196.0000 0.312 0.755203
StateOH:TFGH -26.5981 15.3450 196.0000 -1.733 0.084608 .
StateOK:TFGH -0.7317 5.7232 196.0000 -0.128 0.898404
StatePA:TFGH 17.7792 12.7705 196.0000 1.392 0.165438
StateSC:TFGH 0.2505 18.0418 196.0000 0.014 0.988938
StateSD:TFGH 2.2834 19.2363 196.0000 0.119 0.905632
StateTN:TFGH -9.3889 14.1290 196.0000 -0.665 0.507142
StateTX:TFGH -1.7323 9.4709 196.0000 -0.183 0.855056
StateVA:TFGH 18.2800 22.0194 196.0000 0.830 0.407448
StateWI:TFGH 36.7097 27.6151 196.0000 1.329 0.185283
---
Signif. codes: 0 ‘***’ 0.001 ‘**’ 0.01 ‘*’ 0.05 ‘.’ 0.1 ‘ ’ 1
