# Supplementary material for: Modeling the relationship between estimated fungicide use and disease-associated yield losses of soybean in the United States II: Seed-applied fungicides vs seedling diseases
Source: PLoS One. 2020 Dec 28;15(12):e0244424. doi: 10.1371/journal.pone.0244424 (PMC7769478; doi:10.1371/journal.pone.0244424)
Supplement: S6 Table — (XLSX) [file pone.0244424.s006.xlsx]

## Sheet: Fungicide use vs production
Relationship between annual total fungicide use (MT) and annual total soybean production (1,000 MT) across 9 years ( 2006-2014) for 28 states														Relationship between annual total fungicide use (MT) and annual total soybean production (1,000 MT) across 28 states for 9 years ( 2006 - 2014)
TFMT = total fungicide use														TFMT = total fungicide use
TPMT = Total production														TPMT = Total production
State model														Year model
Formula: TPMT ~ -1 + State + TFMT:State + (1 | Year)														Formula: TPMT ~ -1 + Year + TFMT:Year + (1 | State)
Random effects:														Random effects:
Groups Name Variance Std.Dev.														Groups Name Variance Std.Dev.
Year (Intercept) 103239 321.3														State (Intercept) 12785817 3576
Residual 240424 490.3														Residual 142890 378
Number of obs: 252, groups: Year, 9														Number of obs: 252, groups: State, 28
Fixed effects:														Fixed effects:
Estimate Std. Error df t value Pr(>|t|)														Estimate Std. Error df t value Pr(>|t|)
StateAL 256.40 275.72 137.84 0.930 0.354020														YearY2006 2900.90 685.39 27.88 4.232 0.000226 ***
StateAR 2996.51 425.57 188.91 7.041 3.44e-11 ***														YearY2007 2950.10 686.92 28.12 4.295 0.000188 ***
StateDE 144.39 284.40 144.43 0.508 0.612432														YearY2008 3192.29 687.46 28.21 4.644 7.23e-05 ***
StateFL 107.13 254.81 120.46 0.420 0.674910														YearY2009 3288.58 688.49 28.38 4.777 4.95e-05 ***
StateGA 184.07 309.86 159.39 0.594 0.553318														YearY2010 3077.84 686.11 27.99 4.486 0.000113 ***
StateIA 13547.43 370.99 179.62 36.517 < 2e-16 ***														YearY2011 3126.03 687.49 28.22 4.547 9.41e-05 ***
StateIL 11544.99 348.82 173.59 33.097 < 2e-16 ***														YearY2012 3371.32 686.72 28.09 4.909 3.53e-05 ***
StateIN 6858.50 386.59 183.46 17.741 < 2e-16 ***														YearY2013 3358.17 685.28 27.86 4.900 3.69e-05 ***
StateKS 3094.78 325.26 165.05 9.515 < 2e-16 ***														YearY2014 3405.90 686.55 28.06 4.961 3.07e-05 ***
StateKY 1526.88 332.00 168.46 4.599 8.31e-06 ***														YearY2006:TFMT 241.97 111.70 209.12 2.166 0.031417 *
StateLA 1219.75 280.85 142.32 4.343 2.65e-05 ***														YearY2007:TFMT -349.96 98.16 209.14 -3.565 0.000451 ***
StateMD 498.34 323.18 164.23 1.542 0.125006														YearY2008:TFMT -189.51 61.24 209.05 -3.095 0.002240 **
StateMI 2274.60 382.81 182.45 5.942 1.40e-08 ***														YearY2009:TFMT -18.08 51.72 208.73 -0.349 0.727081
StateMN 8110.53 402.90 186.01 20.130 < 2e-16 ***														YearY2010:TFMT 39.19 26.00 209.12 1.507 0.133269
StateMO 5314.36 381.52 182.47 13.930 < 2e-16 ***														YearY2011:TFMT -50.71 31.01 209.14 -1.635 0.103488
StateMS 2016.29 354.86 178.19 5.682 5.34e-08 ***														YearY2012:TFMT -120.17 25.96 209.18 -4.629 6.45e-06 ***
StateNC 1230.31 332.66 169.31 3.698 0.000293 ***														YearY2013:TFMT -40.75 20.24 209.14 -2.014 0.045322 *
StateND 3157.07 366.66 179.41 8.610 3.64e-15 ***														YearY2014:TFMT 106.97 24.28 209.14 4.406 1.68e-05 ***
StateNE 6230.56 361.01 177.46 17.259 < 2e-16 ***														---
StateOH 5462.77 422.10 188.48 12.942 < 2e-16 ***														Signif. codes: 0 ‘***’ 0.001 ‘**’ 0.01 ‘*’ 0.05 ‘.’ 0.1 ‘ ’ 1
StateOK 166.21 253.67 119.31 0.655 0.513606
StatePA 653.95 308.70 157.56 2.118 0.035707 *
StateSC 376.90 321.47 165.09 1.172 0.242714
StateSD 3686.38 388.32 183.52 9.493 < 2e-16 ***
StateTN 1189.98 377.07 183.54 3.156 0.001871 **
StateTX 225.18 294.76 150.55 0.764 0.446089
StateVA 558.16 315.45 163.37 1.769 0.078695 .
StateWI 1921.35 495.97 194.00 3.874 0.000146 ***
StateAL:TFMT 113.88 324.13 190.20 0.351 0.725715
StateAR:TFMT 122.25 112.72 191.89 1.085 0.279498
StateDE:TFMT 225.41 1641.39 189.89 0.137 0.890918
StateFL:TFMT -5875.33 11321.90 190.44 -0.519 0.604409
StateGA:TFMT 201.62 888.82 190.33 0.227 0.820787
StateIA:TFMT -86.18 30.74 191.96 -2.804 0.005572 **
StateIL:TFMT 53.22 32.01 191.85 1.662 0.098059 .
StateIN:TFMT 17.88 49.94 191.57 0.358 0.720642
StateKS:TFMT 33.45 81.42 191.66 0.411 0.681646
StateKY:TFMT 60.52 177.05 191.19 0.342 0.732874
StateLA:TFMT -26.54 95.53 189.47 -0.278 0.781459
StateMD:TFMT -67.54 963.69 191.59 -0.070 0.944202
StateMI:TFMT -7.02 163.93 191.79 -0.043 0.965888
StateMN:TFMT -31.76 56.16 191.80 -0.566 0.572366
StateMO:TFMT 31.47 73.49 191.56 0.428 0.668976
StateMS:TFMT 33.51 116.70 189.55 0.287 0.774300
StateNC:TFMT 156.65 345.00 190.72 0.454 0.650303
StateND:TFMT 102.29 65.26 191.29 1.567 0.118685
StateNE:TFMT 94.01 64.50 191.66 1.458 0.146608
StateOH:TFMT 57.38 66.70 191.92 0.860 0.390713
StateOK:TFMT 109.30 416.78 190.62 0.262 0.793413
StatePA:TFMT -115.84 440.46 191.33 -0.263 0.792830
StateSC:TFMT -229.30 1060.14 190.31 -0.216 0.828991
StateSD:TFMT 156.26 77.30 191.80 2.021 0.044618 *
StateTN:TFMT 115.26 196.13 189.70 0.588 0.557464
StateTX:TFMT -675.08 1242.87 190.53 -0.543 0.587653
StateVA:TFMT -72.62 768.27 189.32 -0.095 0.924792
StateWI:TFMT -50.67 335.84 191.74 -0.151 0.880234
---
Signif. codes: 0 ‘***’ 0.001 ‘**’ 0.01 ‘*’ 0.05 ‘.’ 0.1 ‘ ’ 1

## Sheet: Fungicide use vs yield
Relationship between total annual fungicide use (g/ha) and annual yield (kg/ha) across 9 years ( 2006-2014) for 28 states												Relationship between total annual fungicide use (g/ha) and annual yield (kg/ha) across 28 states for 9 years ( 2006-2014).
TFGH = total fungicide use												TFGH = total fungicide use
TYKGH = total yield												TYKGH = total yield
State model												Year model
Formula: TYKGH ~ -1 + State + TFGH:State + (1 | Year)												Formula: TYKGH ~ -1 + Year + TFGH:Year + (1 | State)
Random effects:												Random effects:
Groups Name Variance Std.Dev.												Groups Name Variance Std.Dev.
Year (Intercept) 78285 279.8												State (Intercept) 175519 418.9
Residual 99127 314.8												Residual 101300 318.3
Number of obs: 252, groups: Year, 9												Number of obs: 252, groups: State, 28
Fixed effects:												Fixed effects:
Estimate Std. Error df t value Pr(>|t|)												Estimate Std. Error df t value Pr(>|t|)
StateAL 2234.192 180.311 76.000 12.391 < 2e-16 ***												YearY2006 2517.558 142.282 158.094 17.694 <2e-16 ***
StateAR 2369.298 285.281 168.802 8.305 3.10e-14 ***												YearY2007 2256.021 142.684 158.791 15.811 <2e-16 ***
StateDE 2476.380 193.492 91.715 12.798 < 2e-16 ***												YearY2008 2393.755 194.758 223.655 12.291 <2e-16 ***
StateFL 2059.388 180.341 75.760 11.419 < 2e-16 ***												YearY2009 2688.381 113.500 89.240 23.686 <2e-16 ***
StateGA 2017.964 195.557 93.769 10.319 < 2e-16 ***												YearY2010 2356.329 147.556 169.122 15.969 <2e-16 ***
StateIA 3782.576 245.411 143.555 15.413 < 2e-16 ***												YearY2011 2448.269 130.982 132.689 18.692 <2e-16 ***
StateIL 3351.410 234.103 133.986 14.316 < 2e-16 ***												YearY2012 2860.474 150.623 175.383 18.991 <2e-16 ***
StateIN 3374.783 258.115 153.559 13.075 < 2e-16 ***												YearY2013 2805.752 194.299 223.863 14.440 <2e-16 ***
StateKS 2906.783 225.108 125.802 12.913 < 2e-16 ***												YearY2014 3055.517 173.577 208.005 17.603 <2e-16 ***
StateKY 2813.462 229.422 130.421 12.263 < 2e-16 ***												YearY2006:TFGH -202.135 150.441 211.521 -1.344 0.1805
StateLA 2762.759 186.293 83.373 14.830 < 2e-16 ***												YearY2007:TFGH 19.212 88.388 211.767 0.217 0.8281
StateMD 2444.889 220.250 120.746 11.101 < 2e-16 ***												YearY2008:TFGH -45.647 109.400 211.056 -0.417 0.6769
StateMI 2645.785 256.393 152.074 10.319 < 2e-16 ***												YearY2009:TFGH -20.235 22.259 210.663 -0.909 0.3643
StateMN 2994.205 264.192 157.304 11.333 < 2e-16 ***												YearY2010:TFGH 32.379 34.238 211.057 0.946 0.3454
StateMO 2812.591 261.655 156.096 10.749 < 2e-16 ***												YearY2011:TFGH -10.390 24.254 210.775 -0.428 0.6688
StateMS 2528.936 246.724 147.096 10.250 < 2e-16 ***												YearY2012:TFGH -72.570 31.653 210.390 -2.293 0.0229 *
StateNC 2129.083 219.729 120.815 9.690 < 2e-16 ***												YearY2013:TFGH -11.815 42.781 210.226 -0.276 0.7827
StateND 2155.489 256.661 153.128 8.398 2.86e-14 ***												YearY2014:TFGH -8.632 50.203 210.564 -0.172 0.8636
StateNE 3732.003 252.091 149.108 14.804 < 2e-16 ***												---
StateOH 3239.799 282.281 167.251 11.477 < 2e-16 ***												Signif. codes: 0 ‘***’ 0.001 ‘**’ 0.01 ‘*’ 0.05 ‘.’ 0.1 ‘ ’ 1
StateOK 1886.605 167.842 61.300 11.240 < 2e-16 ***
StatePA 2962.698 222.624 123.421 13.308 < 2e-16 ***
StateSC 1862.440 196.922 95.401 9.458 2.30e-15 ***
StateSD 2546.438 285.136 168.774 8.931 7.02e-16 ***
StateTN 2253.730 259.341 156.221 8.690 4.62e-15 ***
StateTX 2439.069 213.637 113.926 11.417 < 2e-16 ***
StateVA 2252.230 212.689 114.353 10.589 < 2e-16 ***
StateWI 3089.530 329.750 184.054 9.369 < 2e-16 ***
StateAL:TFGH 6.950 25.353 188.777 0.274 0.78429
StateAR:TFGH -13.072 95.642 190.284 -0.137 0.89143
StateDE:TFGH 10.705 73.690 188.908 0.145 0.88465
StateFL:TFGH 134.209 90.643 189.436 1.481 0.14036
StateGA:TFGH 37.312 49.749 189.520 0.750 0.45419
StateIA:TFGH -185.170 75.036 190.389 -2.468 0.01448 *
StateIL:TFGH -58.128 77.312 190.301 -0.752 0.45306
StateIN:TFGH -63.766 69.603 190.006 -0.916 0.36076
StateKS:TFGH -247.242 83.033 189.995 -2.978 0.00328 **
StateKY:TFGH -40.291 72.349 189.630 -0.557 0.57825
StateLA:TFGH -14.765 23.729 188.356 -0.622 0.53454
StateMD:TFGH 47.383 121.483 190.129 0.390 0.69695
StateMI:TFGH 10.330 85.574 190.215 0.121 0.90405
StateMN:TFGH -133.684 100.920 190.209 -1.325 0.18688
StateMO:TFGH -146.377 105.909 189.894 -1.382 0.16856
StateMS:TFGH 6.377 61.572 188.416 0.104 0.91762
StateNC:TFGH 32.125 135.398 189.550 0.237 0.81271
StateND:TFGH -46.004 79.230 189.571 -0.581 0.56217
StateNE:TFGH -124.176 88.931 190.106 -1.396 0.16425
StateOH:TFGH -43.665 80.540 190.362 -0.542 0.58835
StateOK:TFGH -39.768 29.712 189.249 -1.338 0.18236
StatePA:TFGH -6.173 66.717 189.897 -0.093 0.92638
StateSC:TFGH -57.744 93.888 189.481 -0.615 0.53927
StateSD:TFGH -78.960 100.856 190.255 -0.783 0.43466
StateTN:TFGH 69.878 72.950 188.600 0.958 0.33935
StateTX:TFGH -92.055 49.517 189.972 -1.859 0.06456 .
StateVA:TFGH 114.302 113.477 188.381 1.007 0.31510
StateWI:TFGH -160.371 144.581 190.120 -1.109 0.26874
---
Signif. codes: 0 ‘***’ 0.001 ‘**’ 0.01 ‘*’ 0.05 ‘.’ 0.1 ‘ ’ 1
